# Supplementary material for: Current Perspectives on Plague Vector Control in Madagascar: Susceptibility Status of Xenopsylla cheopis to 12 Insecticides
Source: PLoS Negl Trop Dis. 2016 Feb 4;10(2):e0004414. doi: 10.1371/journal.pntd.0004414 (PMC4742273; doi:10.1371/journal.pntd.0004414)
Supplement: S1 Table — (XLSX) [file pntd.0004414.s001.xlsx]

## Sheet: Feuil5
S1 Table. Table of the values of LT50 in minute and standard error values for each insecticide and station.
Populations	Alphacypermethrine	Cyfluthrine	Permethrine	Lambdacyhalothrine	Deltamethrine	Etofenprox	Fenitrothion	Malathion	DDT	Dieldrine	Propoxur	Bendiocarb
Ambohimiandra	700 ± 95.09	36 ± 4.58	250 ± 12.45	507 ± 42.31	33 ± 3.46	265 ± 22.29	216 ± 7.89	104 ± 5.14	518 ± 64.66	425 ± 38.51	94 ± 3.35	163 ± 7.94
Ambohipananina	111 ± 8.69	21 ± 1.88	11 ± 11.96	106 ± 7.65	53 ± 6.33	126 ± 15.81	209 ± 7.32	99 ± 4.41	545 ± 85.79	99 ± 6.84	48 ± 2.79	240 ± 8.67
Amparaky	568 ± 54.53	233 ± 14.61	284 ± 15.376	912 ± 205.80	230 ± 13.62	NE	339 ± 18.03	370 ± 31.03	865 ± 291.43	301 ± 5.67	279 ± 14.61	220 ± 9. 72
Andavamamba	425 ± 26.82	140 ± 14.15	132 ± 6.95	325 ± 16.30	24 ± 4.97	772 ± 128.56	237 ± 7.46	285 ± 6.79	679 ± 199.08	282 ± 4.84	203 ± 8.09	238 ± 9.78
Andoharanofotsy	437 ± 27.25	128 ± 10.26	157 ± 9.26	312 ± 14.45	91 ± 8.01	1461 ± 613.37	295 ± 16.09	152 ± 6.81	468 ± 46.44	155 ± 6.14	100 ± 5.38	116 ± 5.61
Andranomanalina	374 ± 17.35	22 ± 2.70	168 ± 6.46	315 ± 13.28	226 ± 9.05	600 ± 42.72	202 ± 6.15	170 ± 6.29	142 ± 8.80	160 ±7.29	90 ± 4.89	230 ± 8.55
Tsararano Ambony	999 ± 265.01	249 ± 15	999 ± 265.01	433 ± 37	221 ± 8.86	883 ±197.89	464 ± 128.71	464 ± 128.71	1071 ± 592.92	274 ± 5.97	344 ± 26.57	381 ± 43.94
Tsena be Isotry	600 ± 61.93	52 ± 6.58	126 ± 7.31	408 ± 29.98	484 ± 49.41	775 ± 111.21	222 ± 4.29	196 ± 7.47	501 ± 62.29	123 ± 6.15	343 ± 13.85	216 ± 6.88
